# Supplementary material for: Analysis of Gene Expression Profiles, Cytokines, and Bacterial Loads Relevant to Alcoholic Liver Disease Mice Infected With V. vulnificus
Source: Front Immunol. 2021 Aug 20;12:695491. doi: 10.3389/fimmu.2021.695491 (PMC8417779; doi:10.3389/fimmu.2021.695491)
Supplement: Supplementary file 2 [file Table_1.xlsx]

## Sheet: Sheet1
		Table S1. Genes and primers used in RT-PCR
		Gene name	Primers name	Primers sequence (5′→3′)
		β-actin	β-actin-F	GCTGTGCTATGTTGCTCTA
			β-actin-R	TCGTTGCCAATAGTGATGA
		Lck	Lck-F	ATGATGCTGTGCTGGAAG
			Lck-R	TGTGGCTGTGAAGAAGTC
		Bcl11a	Bcl11a-F	CTTAGAAAGTGAACACGGAAG
			Bcl11a-R	AACTGCCACACATCTTGA
		Irf7	Irf7-F	TTGATCCGCATAAGGTGTA
			Irf7-R	GGCTCACTTCTTCCCTATT
		Cx3cr1	Cx3cr1-F	AGTATGACGATTCTGCTGAG
			Cx3cr1-R	TAGAAGACGGACAGGAAGA
		Ifi44	Ifi44-F	CTGCTCGCAATAATGTCAT
			Ifi44-R	GCCTCTTGTCTTTCTTTCAT
		Herpud1	Herpud1-F	GTGGAGGAAGATGATGAGATA
			Herpud1-R	CGAGGAGTAGAAGTAAAGGAT
		Fzd8	Fzd8-F	AGAGCCTTGACAACCTAC
			Fzd8-R	CTTGATGACTGAACGGATTC
		Egr1	Egr1-F	ATGAACGCAAGAGGCATA
			Egr1-R	GGGTAAGAAGAGAGTGAAGA
		Ptgds	Ptgds-F	GGGAGAAGAAAGCTGTATTG
			Ptgds-R	AGGAAGGTAGAGGTGAGAT
		Cybrd1	Cybrd1-F	TGGCTGTGTTTGAGTACC
			Cybrd1-R	GCTGTTGGATGTAGAGTATGA
		Atp6v0a4	Atp6v0a4-F	CCTACACTATCATCACCTTCC
			Atp6v0a4-R	ATCAGCATCACCATTCCAT
		Atg16l2	Atg16l2-F	ACTGCTGCCAAATTCAAG
			Atg16l2-R	TACATTGATAGTCCTGGAACA
		Ninl	Ninl-F	AGATGAGTCAGTTGGTTCC
			Ninl-R	GTTGCTGCCTGTATTCTTC
		Mcpt2	Mcpt2-F	AGGAGATTATTGGTGGTGTT
			Mcpt2-R	TCTTAGTGGTGAACTTCAGATA
		Mcpt1	Mcpt1-F	ACTTCTCTTGCCTTCTGG
			Mcpt1-R	TCTGTCCGTGATGATCTTC
		Mcpt9	Mcpt9-F	CAATGTGTCTTCCAAGTTCA
			Mcpt9-R	ATCCACAGCAGAAGTCAA
