# Supplementary material for: Analysis of Gene Expression Profiles, Cytokines, and Bacterial Loads Relevant to Alcoholic Liver Disease Mice Infected With V. vulnificus
Source: Front Immunol. 2021 Aug 20;12:695491. doi: 10.3389/fimmu.2021.695491 (PMC8417779; doi:10.3389/fimmu.2021.695491)
Supplement: Supplementary file 4 [file Table_3.xlsx]

## Sheet: Sheet1
			Table S3. DEGs between EtOH_Y and Pair_Y
			Tissue	Gene ID	Gene name	EtOH vs Pair		log2FC	EtOH_Y vs Pair_Y		log2FC	Pvalue	padj	D-value	Gene description
			small intestine	ENSMUSG00000032315	Cyp1a1	1.03437	14.0138	-3.58172	199.993	7.70791	4.67094	3.41039e-07	0.000247712	8.25266	cytochrome P450, family 1, subfamily a, polypeptide 1 [Source:MGI Symbol;Acc:MGI:88588]
				ENSMUSG00000074968	Ano3	4.72722	10.3627	-1.11268	8.67541	1.04872	2.98318	4.85338e-05	0.00890666	4.09586	anoctamin 3 [Source:MGI Symbol;Acc:MGI:3613666]
				ENSMUSG00000096295	Defa2	136.137	308.565	-1.17971	220.033	29.8401	2.87684	0.000129052	0.0173842	4.05655	defensin, alpha, 2 [Source:MGI Symbol;Acc:MGI:94882]
				ENSMUSG00000070997	1700055D18Rik	2.09415	5.72475	-1.3826	6.11821	0.940653	2.52702	0.000315011	0.0308137	3.90961	RIKEN cDNA 1700055D18 gene [Source:MGI Symbol;Acc:MGI:1920655]
				ENSMUSG00000085723	Gm15915	3.61594	0.766516	2.09399	5.4881	4.16334e-17	5.48972	4.87122e-06	0.00160213	3.39573	predicted gene 15915 [Source:MGI Symbol;Acc:MGI:3801763]
				ENSMUSG00000068289	Cma2	6.03565	2.16285	1.46199	25.2681	2.02519	3.58259	3.6747e-06	0.00134872	2.1206	chymase 2, mast cell [Source:MGI Symbol;Acc:MGI:88426]
				ENSMUSG00000071361	Mcpt9	6.27111	2.6462	1.2109	22.8839	2.40191	3.20249	2.27411e-06	0.00102843	1.99159	mast cell protease 9 [Source:MGI Symbol;Acc:MGI:1194491]
				ENSMUSG00000066687	Zbtb16	211.895	476.184	-1.16753	53.5349	270.506	-2.33519	2.12539e-09	4.89324e-06	-1.16766	zinc finger and BTB domain containing 16 [Source:MGI Symbol;Acc:MGI:103222]
				ENSMUSG00000032942	Ucp3	9.52471	44.2837	-2.20112	0.817057	11.1591	-3.57972	1.09222e-06	0.000632056	-1.3786	uncoupling protein 3 (mitochondrial, proton carrier) [Source:MGI Symbol;Acc:MGI:1099787]
				ENSMUSG00000033849	B3galt2	8.39917	35.2139	-2.04848	1.42479	20.232	-3.70801	1.08309e-07	9.45832e-05	-1.65954	UDP-Gal:betaGlcNAc beta 1,3-galactosyltransferase, polypeptide 2 [Source:MGI Symbol;Acc:MGI:1349461]
				ENSMUSG00000062345	Serpinb2	15.691	5.93783	1.39428	3.58856	23.5146	-2.6946	1.29684e-07	0.000109475	-4.08888	serine (or cysteine) peptidase inhibitor, clade B, member 2 [Source:MGI Symbol;Acc:MGI:97609]
				ENSMUSG00000074196	Clca4c-ps	7.01207	1.78166	1.89209	3.12272	20.3918	-2.66548	4.25825e-05	0.00804778	-4.55756	chloride channel accessory 4C, pseudogene [Source:MGI Symbol;Acc:MGI:3643218]
			liver	ENSMUSG00000111709	Gm3776	23.4682	9.8872	1.23985	16.161	1.16261	3.77879	1.97551e-06	0.000144523	2.53895	predicted gene 3776 [Source:MGI Symbol;Acc:MGI:3826440]
				ENSMUSG00000094145	Vmn2r20	0.520932	12.1053	-4.42448	2.79074	14.419	-2.37253	0.000217093	0.00591445	2.05195	vomeronasal 2, receptor 20 [Source:MGI Symbol;Acc:MGI:3646439]
				ENSMUSG00000022415	Syngr1	26.518	1.70678	3.99294	14.9322	2.3586	2.65596	5.74177e-05	0.00217193	-1.33698	synaptogyrin 1 [Source:MGI Symbol;Acc:MGI:1328323]
				ENSMUSG00000015090	Ptgds	26.0338	60.3974	-1.215	18.2046	120.115	-2.71311	2.7622e-11	7.23797e-09	-1.49812	prostaglandin D2 synthase [Source:MGI Symbol;Acc:MGI:99261]
			spleen	ENSMUSG00000073433	Arhgdig	34.3623	86.1705	-1.32561	26.9213	5.26642	2.36528	0.0015473	0.0212142	3.69089	Rho GDP dissociation inhibitor (GDI) gamma [Source:MGI Symbol;Acc:MGI:108430]
				ENSMUSG00000096010	Hist4h4	10.3429	25.2967	-1.30324	22.8692	5.50672	2.06676	0.00467246	0.0406153	3.37	histone cluster 4, H4 [Source:MGI Symbol;Acc:MGI:2448443]
				ENSMUSG00000087642	Ighe	233.615	10.614	4.47892	106.061	11.4741	3.21008	1.47923e-09	1.58326e-06	-1.26884	Immunoglobulin heavy constant epsilon [Source:MGI Symbol;Acc:MGI:2685746]
			blood	ENSMUSG00000078956	Gm14221	1.42503	3.54351	-1.25578	4.08049	0.690456	2.4851	0.00147451	0.0426238	3.74088	predicted gene 14221 [Source:MGI Symbol;Acc:MGI:3650696]
				ENSMUSG00000091971	Hspa1a	14.5784	6.17634	1.2267	24.1657	3.95996	2.58636	1.91219e-05	0.00269169	1.35966	heat shock protein 1A [Source:MGI Symbol;Acc:MGI:96244]
				ENSMUSG00000035683	Melk	3.44143	1.04383	1.57702	4.49236	0.547331	2.92146	0.00113577	0.0356887	1.34444	maternal embryonic leucine zipper kinase [Source:MGI Symbol;Acc:MGI:106924]
			small intestine	ENSMUSG00000076575	Igkv7-33	1.04891	1.16829	-0.0999105	96.9433	0.908663	6.59576	0.000617769	0.0468413	6.69567	immunoglobulin kappa chain variable 7-33 [Source:MGI Symbol;Acc:MGI:3577282]
				ENSMUSG00000099937	Gm28872	3.31459	4.27939	-0.346808	7.85964	4.16334e-17	6.00163	5.04964e-09	8.52548e-06	6.34843	predicted gene 28872 [Source:MGI Symbol;Acc:MGI:5579578]
				ENSMUSG00000114469	C730002L08Rik	1.75688	1.6552	0.0533294	6.91459	0.215825	4.45705	1.31669e-06	0.000694689	4.40372	RIKEN cDNA C730002L08 gene [Source:MGI Symbol;Acc:MGI:2443493]
				ENSMUSG00000110659	Gm45727	3.11329	3.18129	-0.00559797	6.39612	0.214364	4.3527	1.9528e-06	0.000944423	4.3583	predicted gene 45727 [Source:MGI Symbol;Acc:MGI:5804842]
				ENSMUSG00000105837	Gm35986	1.66845	1.65466	0.0150622	3.46746	0.214364	3.49925	0.000624284	0.047194	3.48419	predicted gene, 35986 [Source:MGI Symbol;Acc:MGI:5595145]
				ENSMUSG00000097971	Gm26917	8835.29	6960.29	0.344145	10372.1	913.321	3.50524	1.76549e-12	1.11778e-08	3.1611	predicted gene, 26917 [Source:MGI Symbol;Acc:MGI:5504032]
				ENSMUSG00000020059	Sycp3	4.65957	7.61245	-0.695136	13.1312	2.28774	2.45393	7.3141e-05	0.0120417	3.14907	synaptonemal complex protein 3 [Source:MGI Symbol;Acc:MGI:109542]
				ENSMUSG00000095813	Defa-ps1	15.0447	25.989	-0.781666	44.3093	11.1748	1.975	3.37012e-06	0.00129316	2.75666	defensin, alpha, pseudogene 1 [Source:MGI Symbol;Acc:MGI:3630392]
				ENSMUSG00000051079	Rgs13	18.2814	34.7934	-0.923511	79.7649	24.6662	1.69166	6.856e-06	0.00211007	2.61518	regulator of G-protein signaling 13 [Source:MGI Symbol;Acc:MGI:2180585]
				ENSMUSG00000001566	Mnx1	20.2603	21.3631	-0.0753394	29.9452	5.1429	2.5264	4.28449e-08	4.7176e-05	2.60174	motor neuron and pancreas homeobox 1 [Source:MGI Symbol;Acc:MGI:109160]
				ENSMUSG00000005357	Slc1a6	7.41981	6.72582	0.140574	1.62607	9.93836	-2.52032	7.11607e-05	0.0120143	-2.6609	solute carrier family 1 (high affinity aspartate/glutamate transporter), member 6 [Source:MGI Symbol;Acc:MGI:1096331]
				ENSMUSG00000018924	Alox15	247.731	185.217	0.419354	71.533	364.088	-2.34648	5.6289e-13	4.75173e-09	-2.76583	arachidonate 15-lipoxygenase [Source:MGI Symbol;Acc:MGI:87997]
				ENSMUSG00000064349	mt-Tc	131.733	123.776	0.0896598	76.7899	504.699	-2.71443	8.18408e-18	1.03631e-13	-2.80409	mitochondrially encoded tRNA cysteine [Source:MGI Symbol;Acc:MGI:102490]
				ENSMUSG00000079071	Gm14085	3.84324	2.78723	0.441575	4.05221	21.6445	-2.37714	3.62503e-05	0.00700793	-2.81872	predicted gene 14085 [Source:MGI Symbol;Acc:MGI:3702173]
				ENSMUSG00000108228	6430584L05Rik	1.5055	1.67902	-0.141322	4.16334e-17	3.59853	-4.91011	0.000139506	0.0178032	-4.76879	RIKEN cDNA 6430584L05 gene [Source:MGI Symbol;Acc:MGI:5439415]
			liver	ENSMUSG00000058669	Nkx2-9	3.01478	3.30277	-0.122755	4.16334e-17	5.11285	-5.40174	6.91553e-06	0.00211007	-5.40174	NK2 homeobox 9 [Source:MGI Symbol;Acc:MGI:1270158]
				ENSMUSG00000089756	Zfp966	3.82315	2.89975	0.396576	12.6534	0.974279	3.67956	0.000740576	0.0139519	3.28298	zinc finger protein 966 [Source:MGI Symbol;Acc:MGI:3709288]
				ENSMUSG00000108957	Gm45235	6.01792	9.97495	-0.719379	16.6216	3.09264	2.39935	3.35676e-05	0.00143496	3.11872	predicted gene 45235 [Source:MGI Symbol;Acc:MGI:5753811]
				ENSMUSG00000090602	Gm5611	7.035	12.8999	-0.86228	16.7465	4.16344	2.00513	0.000728616	0.0138716	2.86741	predicted gene 5611 [Source:MGI Symbol;Acc:MGI:3647121]
				ENSMUSG00000048327	Ckap2l	24.6554	43.9901	-0.827752	51.0668	16.093	1.66012	0.00307571	0.0348758	2.48787	cytoskeleton associated protein 2-like [Source:MGI Symbol;Acc:MGI:1917716]
				ENSMUSG00000025001	Hells	21.6357	35.8197	-0.721904	51.3668	15.3817	1.73099	0.000111118	0.00363961	2.45289	helicase, lymphoid specific [Source:MGI Symbol;Acc:MGI:106209]
				ENSMUSG00000039109	F13a1	4.59703	6.37286	-0.476889	12.3564	3.18687	1.96596	0.00171799	0.0244419	2.44285	coagulation factor XIII, A1 subunit [Source:MGI Symbol;Acc:MGI:1921395]
				ENSMUSG00000029254	Stap1	16.5712	21.8841	-0.409971	29.4813	7.72777	1.94503	5.77091e-07	5.33143e-05	2.355	signal transducing adaptor family member 1 [Source:MGI Symbol;Acc:MGI:1926193]
				ENSMUSG00000058626	Capn11	2.80922	3.22551	-0.203218	1.75951	10.8986	-2.63637	0.0031315	0.035185	-2.43315	calpain 11 [Source:MGI Symbol;Acc:MGI:1352490]
				ENSMUSG00000031762	Mt2	14.899	25.1407	-0.759805	1.50477	15.3128	-3.31952	3.49722e-05	0.00147374	-2.55971	metallothionein 2 [Source:MGI Symbol;Acc:MGI:97172]
				ENSMUSG00000009092	Derl3	114.444	83.8114	0.449251	9.9176	130.419	-3.7078	7.88505e-07	6.80475e-05	-4.15705	Der1-like domain family, member 3 [Source:MGI Symbol;Acc:MGI:1917627]
			spleen	ENSMUSG00000076512	Igkv9-123	29.8246	57.0982	-0.935949	112.001	27.4014	2.02861	2.09626e-07	7.26795e-05	2.96456	immunoglobulin kappa variable 9-123 [Source:MGI Symbol;Acc:MGI:3643848]
				ENSMUSG00000032854	Ugt8a	26.1798	13.4004	0.958471	61.0568	4.09509	3.90708	0.000231552	0.00725244	2.94861	UDP galactosyltransferase 8A [Source:MGI Symbol;Acc:MGI:109522]
				ENSMUSG00000097893	1700034P13Rik	25.9109	33.5614	-0.374089	40.0905	7.95447	2.34156	0.00173532	0.0224139	2.71565	RIKEN cDNA 1700034P13 gene [Source:MGI Symbol;Acc:MGI:1920581]
				ENSMUSG00000076538	Igkv13-84	217.937	405.932	-0.897339	582.436	165.227	1.8177	1.33369e-05	0.00131364	2.71504	immunoglobulin kappa chain variable 13-84 [Source:MGI Symbol;Acc:MGI:96514]
				ENSMUSG00000028212	Ccne2	575.912	1071.02	-0.895267	1242.95	381.218	1.70527	0.00585621	0.0464303	2.60054	cyclin E2 [Source:MGI Symbol;Acc:MGI:1329034]
				ENSMUSG00000106438	Gm32051	31.1728	31.4031	-0.017049	77.3787	13.0516	2.57369	1.64888e-06	0.000330911	2.59074	predicted gene, 32051 [Source:MGI Symbol;Acc:MGI:5591210]
				ENSMUSG00000083820	Ndufs6b	6.06667	11.5889	-0.926632	13.2607	4.33607	1.60829	0.00122691	0.0182558	2.53492	NADH:ubiquinone oxidoreductase subunit S6B [Source:MGI Symbol;Acc:MGI:3648526]
				ENSMUSG00000022034	Esco2	554.533	944.136	-0.768062	1053.75	329.334	1.67825	6.5993e-05	0.00358677	2.44631	establishment of sister chromatid cohesion N-acetyltransferase 2 [Source:MGI Symbol;Acc:MGI:1919238]
				ENSMUSG00000027115	Kif18a	371.461	724.752	-0.965005	715.35	261.963	1.44967	0.000707133	0.0134359	2.41468	kinesin family member 18A [Source:MGI Symbol;Acc:MGI:2446977]
				ENSMUSG00000074867	Zfp808	118.943	208.783	-0.812857	242.677	80.5046	1.59283	1.55972e-05	0.00149055	2.40569	zinc finger protein 808 [Source:MGI Symbol;Acc:MGI:3704127]
				ENSMUSG00000094689	Ighv1-81	439.572	710.026	-0.691754	1038.57	319.032	1.70261	3.25205e-07	0.000100407	2.39436	immunoglobulin heavy variable 1-81 [Source:MGI Symbol;Acc:MGI:4439635]
				ENSMUSG00000045328	Cenpe	1039.24	1988.54	-0.936375	1895.35	706.556	1.42379	3.13908e-05	0.00225579	2.36017	centromere protein E [Source:MGI Symbol;Acc:MGI:1098230]
				ENSMUSG00000112008	Gm47218	10.4215	18.1969	-0.797502	18.626	6.32339	1.55555	0.00012193	0.00496849	2.35305	predicted gene, 47218 [Source:MGI Symbol;Acc:MGI:6096027]
				ENSMUSG00000081262	Gm12261	16.2248	25.5898	-0.667684	44.4512	13.8475	1.67923	0.00103693	0.0165742	2.34691	predicted gene 12261 [Source:MGI Symbol;Acc:MGI:3650914]
				ENSMUSG00000079645	Gm17193	9.13717	15.6813	-0.788826	16.9017	5.92156	1.50556	0.00334106	0.0331935	2.29438	predicted gene 17193 [Source:MGI Symbol;Acc:MGI:4938020]
				ENSMUSG00000104342	Gm36401	14.6862	25.528	-0.799313	23.7487	8.62876	1.46528	0.00388426	0.0363838	2.26459	predicted gene, 36401 [Source:MGI Symbol;Acc:MGI:5595560]
				ENSMUSG00000093955	Ighv1-34	114.875	75.1769	0.61112	451.768	63.9164	2.82112	0.000232044	0.00725244	2.21	immunoglobulin heavy variable 1-34 [Source:MGI Symbol;Acc:MGI:4439659]
				ENSMUSG00000021714	Cenpk	221.272	324.154	-0.551772	414.575	132.344	1.64828	7.16621e-05	0.00366413	2.20005	centromere protein K [Source:MGI Symbol;Acc:MGI:1926210]
				ENSMUSG00000113836	Gm3325	117.366	174.717	-0.575351	261.583	84.8965	1.62447	2.71396e-06	0.000449532	2.19982	predicted gene 3325 [Source:MGI Symbol;Acc:MGI:3781503]
				ENSMUSG00000027326	Knl1	1000.47	1766.37	-0.820359	1738.09	678.732	1.35678	0.000358171	0.00908443	2.17713	kinetochore scaffold 1 [Source:MGI Symbol;Acc:MGI:1923714]
				ENSMUSG00000089648	Gm15790	12.8662	21.2671	-0.732279	29.9542	10.9829	1.43951	0.000420627	0.0100433	2.17179	predicted pseudogene 15790 [Source:MGI Symbol;Acc:MGI:3783232]
				ENSMUSG00000047534	Mis18bp1	385.144	639.31	-0.731761	670.654	249.38	1.4277	8.74787e-05	0.00414298	2.15946	MIS18 binding protein 1 [Source:MGI Symbol;Acc:MGI:2145099]
				ENSMUSG00000059775	Rps26-ps1	59.2105	91.2011	-0.621855	159.169	57.1499	1.47688	6.37598e-05	0.00354619	2.09873	ribosomal protein S26, pseudogene 1 [Source:MGI Symbol;Acc:MGI:3704322]
				ENSMUSG00000015880	Ncapg	832.2	1347.21	-0.69527	1523.85	577.525	1.39998	0.00037008	0.00926931	2.09525	non-SMC condensin I complex, subunit G [Source:MGI Symbol;Acc:MGI:1930197]
				ENSMUSG00000114185	Gm47662	7.69402	11.5685	-0.581784	13.495	4.77391	1.5013	0.00418061	0.037878	2.08308	predicted gene, 47662 [Source:MGI Symbol;Acc:MGI:6096750]
				ENSMUSG00000070732	Rbm44	34.4209	43.3237	-0.337685	67.1473	20.0769	1.74468	0.000589286	0.0120859	2.08237	RNA binding motif protein 44 [Source:MGI Symbol;Acc:MGI:2685663]
				ENSMUSG00000056531	Ccdc18	86.4033	128.274	-0.573276	145.47	51.6737	1.49547	7.47905e-05	0.00372907	2.06875	coiled-coil domain containing 18 [Source:MGI Symbol;Acc:MGI:1922974]
				ENSMUSG00000094942	Gm3604	55.4135	104.288	-0.915352	122.505	56.339	1.11926	0.000386777	0.00952884	2.03461	predicted gene 3604 [Source:MGI Symbol;Acc:MGI:3781781]
				ENSMUSG00000084230	Gm14388	32.6658	54.6497	-0.747059	87.094	35.7138	1.28641	0.00168715	0.022174	2.03347	predicted gene 14388 [Source:MGI Symbol;Acc:MGI:3650926]
				ENSMUSG00000020330	Hmmr	1073.28	1754.51	-0.709285	1724.15	689.149	1.32318	0.00142108	0.0199436	2.03246	hyaluronan mediated motility receptor (RHAMM) [Source:MGI Symbol;Acc:MGI:104667]
				ENSMUSG00000105572	Gm43300	14.6281	21.8437	-0.579809	28.133	10.4236	1.42374	0.00362869	0.0350533	2.00355	predicted gene 43300 [Source:MGI Symbol;Acc:MGI:5663437]
				ENSMUSG00000021391	Cenpp	126.269	150.746	-0.257882	228.48	68.3498	1.74272	6.86229e-06	0.00080419	2.0006	centromere protein P [Source:MGI Symbol;Acc:MGI:1913586]
				ENSMUSG00000033031	Cip2a	607.973	1060.61	-0.803358	1101.68	481.243	1.19512	0.000248138	0.00746845	1.99848	cell proliferation regulating inhibitor of protein phosphatase 2A [Source:MGI Symbol;Acc:MGI:2146335]
				ENSMUSG00000113128	Gm47813	12.5129	23.2158	-0.900382	19.5084	9.17811	1.0947	0.00601439	0.0472751	1.99509	predicted gene, 47813 [Source:MGI Symbol;Acc:MGI:6096997]
				ENSMUSG00000033847	Pla2g4c	97.5023	107.545	-0.142841	184.293	51.5924	1.83926	9.43502e-06	0.00100986	1.9821	phospholipase A2, group IVC (cytosolic, calcium-independent) [Source:MGI Symbol;Acc:MGI:1196403]
				ENSMUSG00000044966	Fbxo48	68.5192	109.879	-0.685602	98.6528	40.5949	1.28408	1.08365e-05	0.001147	1.96968	F-box protein 48 [Source:MGI Symbol;Acc:MGI:2442569]
				ENSMUSG00000054752	Fsd1l	90.5336	85.1344	0.0877862	145.182	35.1865	2.04764	3.7882e-08	1.96192e-05	1.95985	fibronectin type III and SPRY domain containing 1-like [Source:MGI Symbol;Acc:MGI:2442443]
				ENSMUSG00000019971	Cep290	203.2	319.791	-0.655241	336.533	137.421	1.29298	2.41736e-07	7.92056e-05	1.94822	centrosomal protein 290 [Source:MGI Symbol;Acc:MGI:2384917]
				ENSMUSG00000034317	Trim59	1583.34	2940.39	-0.89319	2756.44	1352.99	1.02669	0.00248951	0.0280817	1.91988	tripartite motif-containing 59 [Source:MGI Symbol;Acc:MGI:1914199]
				ENSMUSG00000027306	Nusap1	1583.97	2683.62	-0.760773	2433.16	1094.28	1.15296	0.00380357	0.0360439	1.91373	nucleolar and spindle associated protein 1 [Source:MGI Symbol;Acc:MGI:2675669]
				ENSMUSG00000094117	Igkv3-12	500.455	924.496	-0.885227	550.988	270.159	1.02803	3.51683e-07	0.000106533	1.91326	immunoglobulin kappa variable 3-12 [Source:MGI Symbol;Acc:MGI:1330815]
				ENSMUSG00000072980	Oip5	229.169	344.735	-0.589819	315.845	126.45	1.32167	0.00162796	0.0218718	1.91149	Opa interacting protein 5 [Source:MGI Symbol;Acc:MGI:1917895]
				ENSMUSG00000074093	Svip	298.032	381.685	-0.357391	489.511	166.797	1.55407	0.000206601	0.00674201	1.91147	small VCP/p97-interacting protein [Source:MGI Symbol;Acc:MGI:1922994]
				ENSMUSG00000027896	Slc16a4	24.3743	45.3297	-0.896177	47.5041	23.5052	1.01308	0.000206607	0.00674201	1.90926	solute carrier family 16 (monocarboxylic acid transporters), member 4 [Source:MGI Symbol;Acc:MGI:2385183]
				ENSMUSG00000114579	Gm4130	51.2824	78.421	-0.616139	141.145	57.8434	1.28573	0.00223165	0.026287	1.90187	predicted gene 4130 [Source:MGI Symbol;Acc:MGI:3782306]
				ENSMUSG00000028312	Smc2	2533.16	3951.31	-0.641511	4108.34	1753.34	1.22854	0.0002717	0.0079007	1.87005	structural maintenance of chromosomes 2 [Source:MGI Symbol;Acc:MGI:106067]
				ENSMUSG00000037725	Ckap2	368.67	602.803	-0.710016	568.626	254.918	1.15802	0.0032505	0.0326576	1.86804	cytoskeleton associated protein 2 [Source:MGI Symbol;Acc:MGI:1931797]
				ENSMUSG00000076548	Igkv4-69	67.81	83.5811	-0.301527	81.4859	27.544	1.56605	0.000746456	0.0136964	1.86757	immunoglobulin kappa variable 4-69 [Source:MGI Symbol;Acc:MGI:3648668]
				ENSMUSG00000026779	Mastl	169.429	231.451	-0.451688	271.54	102.67	1.40445	6.58618e-05	0.00358677	1.85614	microtubule associated serine/threonine kinase-like [Source:MGI Symbol;Acc:MGI:1914371]
				ENSMUSG00000108358	Gm44509	38.8943	52.5757	-0.436739	65.5104	24.6096	1.41397	0.00277194	0.0297285	1.85071	predicted gene 44509 [Source:MGI Symbol;Acc:MGI:5753085]
				ENSMUSG00000087528	9830144P21Rik	59.769	94.4632	-0.663675	106.957	47.2346	1.18042	0.0012756	0.0186848	1.8441	RIKEN cDNA 9830144P21 gene [Source:MGI Symbol;Acc:MGI:3041171]
				ENSMUSG00000042498	D330045A20Rik	17.2181	16.1799	0.0876303	37.9899	10.0182	1.93105	6.60527e-06	0.000779847	1.84342	RIKEN cDNA D330045A20 gene [Source:MGI Symbol;Acc:MGI:2147848]
				ENSMUSG00000021815	Mss51	33.3783	55.2932	-0.732591	48.7039	22.8866	1.08954	0.00203335	0.0247313	1.82213	MSS51 mitochondrial translational activator [Source:MGI Symbol;Acc:MGI:1922093]
				ENSMUSG00000029802	Abcg2	1023.69	1596.88	-0.64171	1761.1	783.929	1.16783	0.00340064	0.0336605	1.80954	ATP binding cassette subfamily G member 2 (Junior blood group) [Source:MGI Symbol;Acc:MGI:1347061]
				ENSMUSG00000030641	Ddias	190.184	280.349	-0.560962	338.899	143.089	1.24485	0.0017097	0.0222081	1.80581	DNA damage-induced apoptosis suppressor [Source:MGI Symbol;Acc:MGI:1921291]
				ENSMUSG00000097537	2610020C07Rik	27.9409	45.6057	-0.716359	41.9461	19.8264	1.08809	0.00263819	0.0289553	1.80445	RIKEN cDNA 2610020C07 gene [Source:MGI Symbol;Acc:MGI:1917168]
				ENSMUSG00000045031	Cetn4	26.3887	31.3544	-0.25859	60.5725	20.9386	1.53648	0.000208412	0.00677051	1.79507	centrin 4 [Source:MGI Symbol;Acc:MGI:2677454]
				ENSMUSG00000040167	Ikzf5	48.0831	59.0546	-0.302224	110.11	39.3253	1.48457	0.000169966	0.00613213	1.78679	IKAROS family zinc finger 5 [Source:MGI Symbol;Acc:MGI:1914393]
				ENSMUSG00000026069	Il1rl1	395.238	474.862	-0.26513	606.919	212.79	1.51273	0.000232186	0.00725244	1.77786	interleukin 1 receptor-like 1 [Source:MGI Symbol;Acc:MGI:98427]
				ENSMUSG00000035365	Parpbp	196.202	289.745	-0.563164	321.735	139.688	1.2045	0.00462312	0.0403585	1.76766	PARP1 binding protein [Source:MGI Symbol;Acc:MGI:1922567]
				ENSMUSG00000087178	A230056P14Rik	49.4366	70.5061	-0.520707	86.0836	36.3323	1.2465	0.00368975	0.0354685	1.76721	RIKEN cDNA A230056P14 gene [Source:MGI Symbol;Acc:MGI:2444856]
				ENSMUSG00000012443	Kif11	2477.51	3713.5	-0.583989	3615.07	1605.83	1.17079	0.00126387	0.018594	1.75478	kinesin family member 11 [Source:MGI Symbol;Acc:MGI:1098231]
				ENSMUSG00000084973	Gm13848	8.74354	6.6292	0.389187	16.8294	3.85092	2.14379	0.00155558	0.0212914	1.75461	predicted gene 13848 [Source:MGI Symbol;Acc:MGI:3651996]
				ENSMUSG00000021377	Dek	4544.04	6907.4	-0.60423	7794.6	3520.08	1.14691	1.69079e-05	0.0015601	1.75114	DEK oncogene (DNA binding) [Source:MGI Symbol;Acc:MGI:1926209]
				ENSMUSG00000020300	Cpeb4	1854.19	3062.01	-0.723776	3209.7	1595.75	1.00825	0.00551877	0.0448877	1.73202	cytoplasmic polyadenylation element binding protein 4 [Source:MGI Symbol;Acc:MGI:1914829]
				ENSMUSG00000025400	Tac2	72.4382	55.2644	0.389115	94.7051	21.9034	2.11528	0.00543063	0.0444954	1.72616	tachykinin 2 [Source:MGI Symbol;Acc:MGI:98476]
				ENSMUSG00000090602	Gm5611	35.7859	44.6125	-0.318415	90.885	34.3136	1.40499	0.00535712	0.044107	1.72341	predicted gene 5611 [Source:MGI Symbol;Acc:MGI:3647121]
				ENSMUSG00000036768	Kif15	892.392	1153.34	-0.370456	1453.69	569.705	1.35168	8.21362e-05	0.00392469	1.72214	kinesin family member 15 [Source:MGI Symbol;Acc:MGI:1098258]
				ENSMUSG00000026039	Sgo2a	152.498	223.894	-0.555438	216.258	96.5257	1.16517	0.000569176	0.0118064	1.72061	shugoshin 2A [Source:MGI Symbol;Acc:MGI:1098767]
				ENSMUSG00000027379	Bub1	591.801	831.946	-0.491841	939.639	401.912	1.22555	0.000379776	0.00942113	1.71739	BUB1, mitotic checkpoint serine/threonine kinase [Source:MGI Symbol;Acc:MGI:1100510]
				ENSMUSG00000023940	Sgo1	464.182	638.636	-0.460752	636.842	267.503	1.25186	0.00244395	0.0278478	1.71262	shugoshin 1 [Source:MGI Symbol;Acc:MGI:1919665]
				ENSMUSG00000015342	Xk	703.368	878.68	-0.321235	1138.94	434.814	1.38953	0.000781125	0.014091	1.71076	X-linked Kx blood group [Source:MGI Symbol;Acc:MGI:103569]
				ENSMUSG00000029414	Kntc1	792.1	1003.33	-0.341195	1228.35	477.305	1.36407	0.000244421	0.00743216	1.70527	kinetochore associated 1 [Source:MGI Symbol;Acc:MGI:2673709]
				ENSMUSG00000022033	Pbk	522.065	739.771	-0.50326	827.822	359.93	1.20198	0.0030429	0.0316001	1.70524	PDZ binding kinase [Source:MGI Symbol;Acc:MGI:1289156]
				ENSMUSG00000063253	Scoc	495.294	685.516	-0.469682	862.782	367.239	1.2325	2.22882e-05	0.00188336	1.70218	short coiled-coil protein [Source:MGI Symbol;Acc:MGI:1927654]
				ENSMUSG00000107278	Gm42600	10.2616	12.3645	-0.270939	19.2861	7.16227	1.4263	0.00110189	0.017076	1.69724	predicted gene 42600 [Source:MGI Symbol;Acc:MGI:5662737]
				ENSMUSG00000026683	Nuf2	685.868	999.611	-0.543781	1019.8	460.734	1.1466	0.00166839	0.0221099	1.69038	NUF2, NDC80 kinetochore complex component [Source:MGI Symbol;Acc:MGI:1914227]
				ENSMUSG00000017550	Atad5	709.924	870.774	-0.295088	1255.23	478.426	1.39195	7.84729e-06	0.000892206	1.68703	ATPase family, AAA domain containing 5 [Source:MGI Symbol;Acc:MGI:2442925]
				ENSMUSG00000074158	Zfp976	46.6937	65.7093	-0.497125	85.9131	37.7939	1.18307	2.39973e-06	0.000427231	1.68019	zinc finger protein 976 [Source:MGI Symbol;Acc:MGI:3036263]
				ENSMUSG00000030528	Blm	795.3	923.642	-0.216051	1262.6	459.754	1.45778	0.000166177	0.00608043	1.67383	Bloom syndrome, RecQ like helicase [Source:MGI Symbol;Acc:MGI:1328362]
				ENSMUSG00000042029	Ncapg2	2055.76	2850.95	-0.471908	3105.05	1355.61	1.19579	0.0003917	0.00960113	1.6677	non-SMC condensin II complex, subunit G2 [Source:MGI Symbol;Acc:MGI:1923294]
				ENSMUSG00000091952	Gm17709	22.2685	26.9715	-0.272763	24.3629	9.36832	1.38557	0.000745785	0.0136964	1.65833	predicted gene, 17709 [Source:MGI Symbol;Acc:MGI:4937343]
				ENSMUSG00000106262	Gm43375	16.359	18.375	-0.171668	26.4031	9.48228	1.47738	6.39467e-05	0.00354619	1.64905	predicted gene 43375 [Source:MGI Symbol;Acc:MGI:5663512]
				ENSMUSG00000033952	Aspm	1189.61	1622.07	-0.447506	1700.08	740.254	1.19971	0.00199542	0.0244406	1.64721	abnormal spindle microtubule assembly [Source:MGI Symbol;Acc:MGI:1334448]
				ENSMUSG00000075502	Kbtbd6	63.2457	81.8919	-0.371765	104.261	43.9421	1.24893	0.000252694	0.00748524	1.6207	kelch repeat and BTB (POZ) domain containing 6 [Source:MGI Symbol;Acc:MGI:3643058]
				ENSMUSG00000034311	Kif4	778.92	1086.41	-0.480289	1107.33	502.752	1.13946	0.00393592	0.0367177	1.61975	kinesin family member 4 [Source:MGI Symbol;Acc:MGI:108389]
				ENSMUSG00000076532	Igkv4-91	294.911	427.355	-0.535594	594.23	280.42	1.08327	9.36127e-06	0.00100986	1.61886	immunoglobulin kappa chain variable 4-91 [Source:MGI Symbol;Acc:MGI:3642277]
				ENSMUSG00000019992	Mtfr2	166.218	208.451	-0.328595	278.057	113.817	1.28999	0.000507362	0.0111432	1.61858	mitochondrial fission regulator 2 [Source:MGI Symbol;Acc:MGI:1919054]
				ENSMUSG00000027676	Ccdc39	39.0969	56.3976	-0.530307	72.5197	34.0999	1.08429	0.00166516	0.0221099	1.6146	coiled-coil domain containing 39 [Source:MGI Symbol;Acc:MGI:1289263]
				ENSMUSG00000078877	Gm14295	39.2138	46.8105	-0.262588	78.2407	30.7529	1.34327	5.04598e-06	0.000689971	1.60586	predicted gene 14295 [Source:MGI Symbol;Acc:MGI:3709624]
				ENSMUSG00000021758	Ddx4	20.9558	24.7739	-0.244278	30.0201	11.769	1.35769	0.000572189	0.0118383	1.60196	DEAD (Asp-Glu-Ala-Asp) box polypeptide 4 [Source:MGI Symbol;Acc:MGI:102670]
				ENSMUSG00000038155	Gstp2	9.25539	10.2445	-0.131992	4.1219	18.2781	-2.14804	5.39813e-05	0.00311752	-2.01605	glutathione S-transferase, pi 2 [Source:MGI Symbol;Acc:MGI:95864]
				ENSMUSG00000003545	Fosb	40.3628	33.3675	0.287733	33.8032	116.119	-1.77933	2.35817e-05	0.00194156	-2.06706	FBJ osteosarcoma oncogene B [Source:MGI Symbol;Acc:MGI:95575]
				ENSMUSG00000066861	Oas1g	147.846	85.35	0.788783	50.8159	128.385	-1.333	5.51453e-08	2.60399e-05	-2.12179	2'-5' oligoadenylate synthetase 1G [Source:MGI Symbol;Acc:MGI:97429]
				ENSMUSG00000095134	Mid1-ps1	19.5039	15.6245	0.334591	4.67592	23.24	-2.30317	3.22225e-05	0.00228908	-2.63776	midline 1, pseudogene 1 [Source:MGI Symbol;Acc:MGI:5780070]
				ENSMUSG00000042045	Sln	9.82834	4.95964	0.974235	3.51817	16.2362	-2.19921	5.45913e-05	0.00314144	-3.17345	sarcolipin [Source:MGI Symbol;Acc:MGI:1913652]
			blood	ENSMUSG00000098934	Gm18853	1.3064	0.99971	0.388396	4.35973	0.209669	4.00232	0.000512473	0.0212461	3.61393	predicted gene, 18853 [Source:MGI Symbol;Acc:MGI:5011038]
				ENSMUSG00000082070	Gm1866	1.62478	1.12438	0.589692	3.2273	0.12118	3.6217	0.000397596	0.0185033	3.032	predicted gene 1866 [Source:MGI Symbol;Acc:MGI:3037724]
				ENSMUSG00000067613	Krt83	1.29357	1.70009	-0.371546	6.38516	0.94149	2.58404	1.70812e-05	0.002502	2.95558	keratin 83 [Source:MGI Symbol;Acc:MGI:3690448]
				ENSMUSG00000002190	Clgn	2.61356	3.19201	-0.300745	5.65913	0.850416	2.62551	0.000421363	0.0191438	2.92626	calmegin [Source:MGI Symbol;Acc:MGI:107472]
				ENSMUSG00000090877	Hspa1b	28.2351	26.5926	0.0793786	59.9608	8.57503	2.79827	7.24567e-07	0.000275944	2.71889	heat shock protein 1B [Source:MGI Symbol;Acc:MGI:99517]
				ENSMUSG00000105283	Gm33370	5.64852	7.25517	-0.382684	19.2855	3.97357	2.25886	0.000189075	0.0115396	2.64154	predicted gene, 33370 [Source:MGI Symbol;Acc:MGI:5592529]
				ENSMUSG00000036053	Fmnl2	7.7067	14.9354	-0.909402	18.3254	6.18412	1.5496	0.000906123	0.030431	2.45901	formin-like 2 [Source:MGI Symbol;Acc:MGI:1918659]
				ENSMUSG00000025981	Coq10b	11.5239	20.1011	-0.793628	36.1965	11.7569	1.61023	6.80556e-08	4.18037e-05	2.40386	coenzyme Q10B [Source:MGI Symbol;Acc:MGI:1915126]
				ENSMUSG00000098021	Gm9522	3.22149	4.90234	-0.536818	12.7575	3.48917	1.81493	0.000476758	0.0205027	2.35174	predicted gene 9522 [Source:MGI Symbol;Acc:MGI:3779931]
				ENSMUSG00000029669	Tspan12	3.23634	3.11818	0.0285936	6.78036	1.41555	2.25027	0.000319069	0.0162888	2.22167	tetraspanin 12 [Source:MGI Symbol;Acc:MGI:1889818]
				ENSMUSG00000110030	Gm45546	3.59061	4.11715	-0.224145	7.24875	1.73155	1.97844	0.000328496	0.0163749	2.20258	predicted gene 45546 [Source:MGI Symbol;Acc:MGI:5791382]
				ENSMUSG00000047037	Nipa1	4.58435	5.23574	-0.180154	11.3358	2.92595	1.9235	8.99614e-06	0.00159335	2.10366	non imprinted in Prader-Willi/Angelman syndrome 1 homolog (human) [Source:MGI Symbol;Acc:MGI:2442058]
				ENSMUSG00000109181	Gm5605	3.7004	4.82691	-0.363067	9.4551	3.13487	1.53481	0.000860671	0.0294765	1.89788	predicted gene 5605 [Source:MGI Symbol;Acc:MGI:3647902]
				ENSMUSG00000037266	Rsrp1	389.214	551.124	-0.502653	849.748	327	1.37472	2.11553e-14	2.0142e-10	1.87737	arginine/serine rich protein 1 [Source:MGI Symbol;Acc:MGI:106498]
				ENSMUSG00000003545	Fosb	10.6131	7.74973	0.419074	30.4167	6.38674	2.22762	9.56725e-06	0.00164126	1.80854	FBJ osteosarcoma oncogene B [Source:MGI Symbol;Acc:MGI:95575]
				ENSMUSG00000116817	AC110534.3	3.71681	2.24568	0.622326	4.82706	0.753548	2.41594	0.000313352	0.0160832	1.79361	kinesin family member 7 (Kif7) pseudogene
				ENSMUSG00000014599	Csf1	73.5797	92.357	-0.326853	161.077	58.1277	1.46305	7.59642e-10	1.31619e-06	1.78991	colony stimulating factor 1 (macrophage) [Source:MGI Symbol;Acc:MGI:1339753]
				ENSMUSG00000033855	Ston1	15.5755	21.3209	-0.437777	28.9871	11.7459	1.33367	1.93657e-05	0.00269169	1.77145	stonin 1 [Source:MGI Symbol;Acc:MGI:1924307]
				ENSMUSG00000017861	Mybl2	5.31809	4.97764	0.0964835	5.31242	1.3492	1.82903	0.00139972	0.0410685	1.73255	myeloblastosis oncogene-like 2 [Source:MGI Symbol;Acc:MGI:101785]
				ENSMUSG00000020023	Tmcc3	20.6679	24.3573	-0.242857	36.5872	13.0576	1.47483	1.92377e-05	0.00269169	1.71769	transmembrane and coiled coil domains 3 [Source:MGI Symbol;Acc:MGI:2442900]
				ENSMUSG00000024222	Fkbp5	186.735	229.499	-0.297656	332.99	127.596	1.37959	1.52044e-10	3.61904e-07	1.67725	FK506 binding protein 5 [Source:MGI Symbol;Acc:MGI:104670]
				ENSMUSG00000116383	Apol10c-ps	13.1988	6.76571	0.961919	11.2982	1.85193	2.61959	0.000272459	0.0147093	1.65767	apolipoprotein L 10C, pseudogene [Source:MGI Symbol;Acc:MGI:3646982]
				ENSMUSG00000038372	Gmds	6.48951	5.38591	0.267999	2.79902	9.82547	-1.76798	0.00145988	0.0423765	-2.03598	GDP-mannose 4, 6-dehydratase [Source:MGI Symbol;Acc:MGI:1891112]
				ENSMUSG00000046658	Zfp316	7.70714	4.74614	0.733923	5.07021	14.1558	-1.39885	0.000683138	0.025308	-2.13277	zinc finger protein 316 [Source:MGI Symbol;Acc:MGI:1860402]
				ENSMUSG00000096719	Mrgpra2b	6.57684	5.68996	0.23692	4.31877	20.7345	-2.21825	0.00051115	0.0212461	-2.45517	MAS-related GPR, member A2B [Source:MGI Symbol;Acc:MGI:3033098]
				ENSMUSG00000076547	Igkv4-70	4.77829	5.76961	-0.27939	1.20413	8.56822	-2.7357	0.000162823	0.0106181	-2.45631	immunoglobulin kappa chain variable 4-70 [Source:MGI Symbol;Acc:MGI:2686348]
				ENSMUSG00000079164	Tlr5	6.49027	3.48219	0.907425	2.44379	9.22815	-1.80898	0.000440168	0.0195975	-2.71641	toll-like receptor 5 [Source:MGI Symbol;Acc:MGI:1858171]
				ENSMUSG00000012428	Steap4	41.1712	20.9006	0.956164	31.5551	124.09	-1.95623	0.00038434	0.01803	-2.9124	STEAP family member 4 [Source:MGI Symbol;Acc:MGI:1923560]
				ENSMUSG00000043664	Tmem221	8.83083	4.43369	0.991916	2.33065	10.3651	-2.01311	0.000766318	0.027429	-3.00502	transmembrane protein 221 [Source:MGI Symbol;Acc:MGI:3525074]
				ENSMUSG00000084918	Gm12708	0.701232	0.596268	0.183931	0.532139	4.88134	-3.0693	0.000315302	0.0161397	-3.25323	predicted gene 12708 [Source:MGI Symbol;Acc:MGI:3652178]
				ENSMUSG00000076543	Igkv4-74	4.93152	2.86849	0.844903	1.74226	12.4487	-2.71566	0.0017911	0.0485152	-3.56056	immunoglobulin kappa variable 4-74 [Source:MGI Symbol;Acc:MGI:3779447]
